# Supplementary material for: Reversible pulmonary trunk banding: Myocardial vascular endothelial growth factor expression in young goats submitted to ventricular retraining
Source: PLoS One. 2020 Feb 3;15(2):e0217732. doi: 10.1371/journal.pone.0217732 (PMC6996841; doi:10.1371/journal.pone.0217732)
Supplement: S1 Data — (XLS) [file pone.0217732.s001.xls]

## Sheet: controle
Caso - 290509 - AC - V Esq	Area percent (%)	Area Frame (µm²)		Caso - 290509 - AC - Septo	Area percent (%)	Area Frame (µm²)		Caso - 290509 - AC - V Dir	Area percent (%)	Area Frame (µm²)		Caso - 290408 - C - V Esq	Area percent (%)	Area Frame (µm²)		Caso - 290408 - C - Septo	Area percent (%)	Area Frame (µm²)		Caso - 290408 - C - V Dir	Area percent (%)	Area Frame (µm²)		Caso - 290208 - C - V Esq	Area percent (%)	Area Frame (µm²)		Caso - 290208 - C - Septo	Area percent (%)	Area Frame (µm²)		Caso - 290208 - C - V Dir	Area percent (%)	Area Frame (µm²)		Caso - 280208 - C - V Esq	Area percent (%)	Area Frame (µm²)		Caso - 280208 - C - Septo	Area percent (%)	Area Frame (µm²)		Caso - 280208 - C - V Dir	Area percent (%)	Area Frame (µm²)		Caso - 240408 - BC - V Esq	Area percent (%)
1º foto	0.983309	861.516		1º foto	0.155422	972.076		1º foto	0.00296586	454.823		1º foto	0.772095	2355.12		1º foto	1.3036	3946.66		1º foto	3.37232	2656.03		1º foto	1.49335	895.172		1º foto	0.058795	1814.73		1º foto	0.0981987	4038.64		1º foto	0.550565	4755.57		1º foto	0.850122	463.335		1º foto	1.99114	1022.98		1º foto	0.804427
2º foto	2.22531	2293.19		2º foto	1.6842	892.245		2º foto	0.153277	1953.76		2º foto	0.135463	1414.04		2º foto	0.0935272	2365.37		2º foto	0.558557	1036.06		2º foto	0.563324	1743.28		2º foto	0.610613	1055.98		2º foto	0.236305	2751.49		2º foto	1.73595	3687.89		2º foto	2.82844	2230.56		2º foto	1.15738	2044.31		2º foto	0.864625
3º foto	1.70977	1226.84		3º foto	0.664344	1336.06		3º foto	0.297952	2933.75		3º foto	0.0620268	2435.75		3º foto	1.98449	1925.71		3º foto	0.253395	1197.78		3º foto	0.787833	1796.12		3º foto	1.20966	1243.39		3º foto	1.50988	3546.83		3º foto	1.83592	4139.6		3º foto	1.69136	3970.2		3º foto	0.797368	1045.5		3º foto	0.4571
4º foto	0.0617027	2885.78		4º foto	1.53098	582.406		4º foto	1.5051	6533.66		4º foto	0.272272	1327.78		4º foto	1.18487	1974.11		4º foto	0.957751	1445.07		4º foto	1.56432	1230.53		4º foto	3.64152	2882.72		4º foto	1.93118	3621.06		4º foto	0.855905	8271.45		4º foto	6.16735	1889.11		4º foto	0.497297	1554.29		4º foto	1.25948
5º foto	0.383922	5737.69		5º foto	3.51796	881.157		5º foto	1.21924	4544.99		5º foto	2.2729	2149.62		5º foto	0.382331	1524.18		5º foto	0.131885	1483.08		5º foto	0.485836	1524.32		5º foto	2.01935	2307.97		5º foto	0.465851	2997		5º foto	0.853384	6123.46		5º foto	1.43448	3422		5º foto	1.20579	3952.44		5º foto	0.102521
6º foto	0.241062	1264.66		6º foto	1.35771	2065.58		6º foto	0.585316	2106.44		6º foto	0.733277	6558.21		6º foto	2.11738	1314.94		6º foto	0.965682	3011.68		6º foto	0.125259	1335.39		6º foto	1.23309	4029.04		6º foto	1.65589	3302.52		6º foto	2.05805	7846.57		6º foto	1.04345	1572.02		6º foto	0.641316	1962.47		6º foto	1.12826
7º foto	0.471577	3993.25		7º foto	1.6842	3502.52		7º foto	1.02921	1002.66		7º foto	1.00078	2277.95		7º foto	2.38159	2121.75		7º foto	0.0285622	1416.85		7º foto	1.26612	2065.84		7º foto	1.05359	1320.02		7º foto	0.912136	1916.63		7º foto	0.272024	5579.75		7º foto	0.0445939	393.244		7º foto	0.905218	2001.32		7º foto	4.69906
8º foto	2.88019	4139.76		8º foto	3.06377	3053.4		8º foto	1.19767	1418.02		8º foto	0.819022	2976.16		8º foto	2.54552	3669.76		8º foto	0.224878	875.788		8º foto	3.45421	6055.43		8º foto	1.48393	3857.02		8º foto	0.621471	2396.3		8º foto	0.99358	34246.3		8º foto	4.73221	2702.04		8º foto	2.10385	2026.13		8º foto	1.02624
9º foto	1.88008	1106.38		9º foto	3.55136	1675.85		9º foto	8.94775	931.985		9º foto	2.22701	3213.34		9º foto	3.02467	5245.62		9º foto	3.45785	1530.01		9º foto	1.22657	1816.81		9º foto	2.78621	2536.46		9º foto	0.381509	2987.76		9º foto	0.75657	7107.66		9º foto	3.0519	11390.8		9º foto	0.807228	3280.33		9º foto	2.54008
10º foto	1.20322	3379.02		10º foto	0.813127	3593.3		10º foto	2.72212	1821.14		10º foto	0.846916	2575.51		10º foto	3.50936	4170.96		10º foto	2.41574	2673.05		10º foto	0.927382	935.29		10º foto	1.99764	2889.48		10º foto	0.779967	1371.48		10º foto	0.340927	3148.24		10º foto	0.127639	2039.71		10º foto	4.29605	1123.79		10º foto	3.45199
11º foto	2.80939	3181.51		11º foto	1.06828	1732.46		11º foto	6.9422	1635.51		11º foto	2.63201	2230.98		11º foto	0.0527303	1790.74		11º foto	5.00671	3377.54		11º foto	2.87642	1904.94		11º foto	0.813998	2426.12		11º foto	3.60815	1974.73		11º foto	0.878318	9597.17		11º foto	0.0965379	3255.76		11º foto	4.95609	2066.11		11º foto	0.28845
12º foto	1.62504	4158.81		12º foto	1.42331	1929.62		12º foto	0.00123192	1094.99		12º foto	1.14652	1124.79		12º foto	1.03093	1185.48		12º foto	0.211242	3390.84		12º foto	2.4426	4023.2		12º foto	0.835197	4283.3		12º foto	3.81734	1964.4		12º foto	0.095588	10491.4		12º foto	0.136408	2531.59		12º foto	2.34609	1737.57		12º foto	0.412553
13º foto	0.488898	12079.6		13º foto	3.53882	799.343		13º foto	1.41221	1263.73		13º foto	0.171392	2565.78		13º foto	0.433662	3119.92		13º foto	4.25401	2395.05		13º foto	4.88502	1472.92		13º foto	3.38124	5730.51		13º foto	0.442468	1256.06		13º foto	0.107988	9336.91		13º foto	0.60498	1172.84		13º foto	1.61499	1700.6		13º foto	4.6092
14º foto	0.250613	2050.76		14º foto	2.18234	532.199		14º foto	3.8335	3070.88		14º foto	0.439888	769.707		14º foto	2.25685	2191.8		14º foto	0.197051	2936.78		14º foto	0.8773	2876.86		14º foto	3.27453	2943.8		14º foto	2.12031	3376.32		14º foto	0.381994	3618.66		14º foto	0.0959162	2461.16		14º foto	2.40583	3500.99		14º foto	0.540452
15º foto	3.92742	6607.64		15º foto	1.56891	699.872		15º foto	2.09313	5508.22		15º foto	0.216227	3749.36		15º foto	4.69722	1874.99		15º foto	1.62299	1234.26		15º foto	3.53467	4814.28		15º foto	4.08865	2267.9		15º foto	1.70795	3730.25		15º foto	1.15165	11122.6		15º foto	0.515914	3969.06		15º foto	0.959372	1113.61		15º foto	0.29
16º foto	1.35783	5240.47		16º foto	0.595646	6789.49		16º foto	4.31901	2165.67		16º foto	3.00165	2212.85		16º foto	0.203196	1905.29		16º foto	4.75189	1520.72		16º foto	2.3287	2864.48		16º foto	2.06467	4303.59		16º foto	2.07432	1867.68		16º foto	1.05564	8750.22		16º foto	0.789092	1859.92		16º foto	0.115722	1317.22		16º foto	1.63065
17º foto	2.51393	2927.63		17º foto	0.808827	1841.23		17º foto	1.72217	816.961		17º foto	1.72344	3639.57		17º foto	1.73373	2472.67		17º foto	0.200163	8841.86		17º foto	0.988592	6796.62		17º foto	1.05486	427.116		17º foto	0.640037	6067.79		17º foto	0.720505	16356.4		17º foto	0.360497	1335.86		17º foto	0.0564784	931.486		17º foto	0.560708
18º foto	2.15321	5367.07		18º foto	5.02033	1446.66		18º foto	3.17596	1688.32		18º foto	0	158.083		18º foto	10.2009	2181.79		18º foto	0.247114	1129.97		18º foto	2.0483	809.379		18º foto	0.058795	2500.81		18º foto	0.477583	1319.05		18º foto	1.78172	8871.81		18º foto	0.720165	5990.19		18º foto	1.38202	1345.02		18º foto	1.36201
19º foto	0.216956	2903.61		19º foto	1.2585	2312.02		19º foto	2.46656	3272.6		19º foto	0.859382	2916.44		19º foto	2.77729	1543.57		19º foto	0.282205	1233.24		19º foto	1.70281	3478.49		19º foto	0.811897	1668.12		19º foto	0.55115	1723.05		19º foto	1.38932	2460.35		19º foto	2.03642	13990.8		19º foto	1.72207	2303.77		19º foto	3.23394
20º foto	1.82217	2944.15		20º foto	0.540364	2603.7		20º foto	2.63077	749.648		20º foto	1.63355	2003.33		20º foto	3.46969	1370.45		20º foto	1.05068	1531.67		20º foto	1.79448	1474.87		20º foto	1.1573	2832.4		20º foto	0.675059	2010.25		20º foto	1.3521	2253.73		20º foto	2.97912	9142.46		20º foto	0.977616	2787.25		20º foto	0.650335
21º foto	0.979202	1366.57		21º foto	0.806182	1813.8		21º foto	0.225249	1910.39		21º foto	0.705231	897.088		21º foto	3.66368	6138.15		21º foto	1.2699	2531.32		21º foto	3.29164	1097.88		21º foto	3.36363	3244.52		21º foto	0.299413	2450.88		21º foto	0.0853157	2150.32		21º foto	0.23265	6441.77		21º foto	0.768429	5280.41		21º foto	0.0715613
22º foto	9.48644	1462.78		22º foto	0.779929	1731.3		22º foto	1.76361	3452.66		22º foto	1.4427	1362.31		22º foto	2.02126	1364.12		22º foto	0.00310357	869.286		22º foto	2.57231	2709.1		22º foto	1.10752	7968.07		22º foto	1.00295	1133.81		22º foto	0.694969	1875.02		22º foto	0.739233	2956.16		22º foto	2.04771	5278.62		22º foto	0.472787
23º foto	4.30697	3435.18		23º foto	0.380682	2476.9		23º foto	1.87578	3853.86		23º foto	2.3383	2765.62		23º foto	2.30535	3019.89		23º foto	0.0709782	1463.39		23º foto	3.41515	2419.69		23º foto	2.28508	2766.26		23º foto	1.76792	1470.32		23º foto	0.401967	2526.96		23º foto	1.06642	2818.25		23º foto	0.302293	2262.42		23º foto	0.567751
24º foto	0.0967375	864.551		24º foto	0.071298	3651.52		24º foto	5.51711	2539.88		24º foto	5.26046	2157.35		24º foto	4.18278	6473.52		24º foto	0.211155	2548.98		24º foto	2.87184	6894.92		24º foto	0.291362	1138.93		24º foto	0.462892	2832.57		24º foto	2.37131	1006.31		24º foto	0.851514	3426.56		24º foto	2.60847	2689.64		24º foto	0.544603
25º foto	0.175702	1796.52		25º foto	1.23573	2684.29		25º foto	1.64107	2992.04		25º foto	2.08929	5205.84		25º foto	4.10481	8084.51		25º foto	5.8537	2138.05		25º foto	1.02376	9579.22		25º foto	0.55369	1615.25		25º foto	0.156341	3494.42		25º foto	1.31066	2899.28		25º foto	0.587823	3621.21		25º foto	0.573882	3255.53		25º foto	0.0489235
Media	1.77003	3331	0	#VALUE!	1.57209	2063.96	0	#VALUE!	2.29121	2388.66	0	#VALUE!	1.31207	2441.7	0	#VALUE!	2.46646	2919.04	0	#VALUE!	1.50398	2178.73	0	#VALUE!	1.94191	2904.6	0	#VALUE!	1.64947	2802.14	0	#VALUE!	1.13585	2624.05	0	#VALUE!	0.961277	7128.94	0	#VALUE!	1.35137	3801.86	0	#VALUE!	1.48959	2303.35	0	#VALUE!	1.26471
[truncated: 33 more columns]

## Sheet: contínuo
Caso - 3008 - EC - V Esq	Area percent (%)	Area Frame (µm²)		Caso - 3008 - EC - Septo	Area percent (%)	Area Frame (µm²)		Caso - 3008 - EC - V Dir	Area percent (%)	Area Frame (µm²)		Caso - 0407 - EC - V Esq	Area percent (%)	Area Frame (µm²)		Caso - 0407 - EC - Septo	Area percent (%)	Area Frame (µm²)		Caso - 0407 - EC - V Dir	Area percent (%)	Area Frame (µm²)		Caso - 0410 - EC - V Esq	Area percent (%)	Area Frame (µm²)		Caso - 0410 - EC - Septo	Area percent (%)	Area Frame (µm²)		Caso - 0410 - EC - V Dir	Area percent (%)	Area Frame (µm²)		Caso - 2009 - EC - V Esq	Area percent (%)	Area Frame (µm²)		Caso - 2009 - EC - Septo	Area percent (%)	Area Frame (µm²)		Caso - 2009 - EC - V Dir	Area percent (%)	Area Frame (µm²)		Caso - 210508 - EC - V Esq	Area percent (%)
1º foto	5.12697	4453.09		1º foto	3.51421	3397.49		1º foto	5.44839	2814.06		1º foto	1.51739	1800.21		1º foto	0.280918	2564.22		1º foto	4.25348	5050.12		1º foto	2.44579	3.23837e+06		1º foto	0.199293	1.59671e+06		1º foto	7.25294	3.23059e+06		1º foto	0.593814	1.07829e+06		1º foto	0.255024	2.0923e+06		1º foto	1.51701	2.85865e+06		1º foto	0.617311
2º foto	2.01375	6637.72		2º foto	3.37278	1669.79		2º foto	2.972	6344.84		2º foto	4.95977	947.295		2º foto	2.17409	2483.71		2º foto	3.45114	4137.34		2º foto	2.5567	2.40576e+06		2º foto	0.499611	4.4662e+06		2º foto	0.604277	2.33437e+06		2º foto	1.50763	2.95495e+06		2º foto	0.342179	1.27585e+06		2º foto	2.93011	8.53178e+06		2º foto	0.956067
3º foto	2.62304	3605.52		3º foto	3.38922	3356.02		3º foto	4.28653	4763.83		3º foto	1.0188	1146.63		3º foto	0.59221	2132.03		3º foto	1.11223	6025.33		3º foto	6.50281	3.52806e+06		3º foto	1.15489	6.51034e+06		3º foto	0.440623	2.07408e+06		3º foto	0.364206	4.61896e+06		3º foto	0.339338	5.32341e+06		3º foto	1.37707	4.0326e+06		3º foto	0.88064
4º foto	3.3373	12378.7		4º foto	6.06782	4879.95		4º foto	3.5632	1962.54		4º foto	3.85095	1967.92		4º foto	5.31136	1509.87		4º foto	5.85032	2774.52		4º foto	2.46057	4.3166e+06		4º foto	1.45414	3.67211e+06		4º foto	0.681078	3.22494e+06		4º foto	1.65927	3.67418e+06		4º foto	0.168621	3.15292e+06		4º foto	1.66931	4.47619e+06		4º foto	6.05145
5º foto	2.6721	2346.93		5º foto	5.86261	7738.01		5º foto	0.868486	391.409		5º foto	0.132965	9597.29		5º foto	0.205815	983.123		5º foto	2.71192	1661.36		5º foto	0.889114	2.36998e+06		5º foto	0.410872	6.87586e+06		5º foto	0.542248	865944		5º foto	1.40562	1.94222e+06		5º foto	0.273675	2.09151e+06		5º foto	0.956299	6.71188e+06		5º foto	0.507469
6º foto	0.293748	2369.57		6º foto	0.12164	6387.61		6º foto	1.17617	7179.59		6º foto	5.10363	3904.39		6º foto	0.696668	1415.42		6º foto	0.898364	857.388		6º foto	1.12155	2.75247e+06		6º foto	3.17786	1.1444e+07		6º foto	0.182357	936338		6º foto	2.34953	1.266e+06		6º foto	1.0273	2.23439e+06		6º foto	3.29829	7.88766e+06		6º foto	1.78529
7º foto	3.88563	2238.15		7º foto	0.452625	9921.3		7º foto	1.28299	4936.34		7º foto	0.477614	1448.89		7º foto	1.38678	1640.98		7º foto	0.553643	4704.86		7º foto	1.28482	6.1827e+06		7º foto	2.40316	1.1981e+07		7º foto	4.70147	5.65034e+06		7º foto	0.657049	3.09482e+06		7º foto	1.21813	2.62026e+06		7º foto	5.91623	8.35294e+06		7º foto	1.8861
8º foto	3.13526	4276.68		8º foto	1.70318	3276.56		8º foto	2.39039	1275.93		8º foto	0.0702428	1785.97		8º foto	6.18336	2006.39		8º foto	2.58484	1451.31		8º foto	2.01337	2.40062e+06		8º foto	3.48061	2.20199e+06		8º foto	0.682256	4.13229e+06		8º foto	1.0141	843785		8º foto	1.10814	4.44045e+06		8º foto	1.61958	5.82007e+06		8º foto	2.89593
9º foto	1.66111	1661.51		9º foto	1.69465	2796.35		9º foto	1.02427	3956.22		9º foto	0.91277	5326.19		9º foto	0.559309	1102.19		9º foto	0.255926	3626.34		9º foto	2.76808	2.96717e+06		9º foto	2.38008	4.67209e+06		9º foto	0.0523902	1.9629e+06		9º foto	1.21901	2.2268e+06		9º foto	4.7328	4.45025e+06		9º foto	1.32346	4.16518e+06		9º foto	0.39932
10º foto	4.06342	3263.62		10º foto	4.98176	3827.42		10º foto	1.41701	1969.62		10º foto	0.454128	867.357		10º foto	0.605344	1689.12		10º foto	1.05239	2326.46		10º foto	1.63961	3.43896e+06		10º foto	0.619543	4.40025e+06		10º foto	0.0814903	1.52387e+06		10º foto	1.94149	2.03277e+06		10º foto	0.127308	3.32256e+06		10º foto	0.79318	5.52608e+06		10º foto	1.04263
11º foto	0.614871	2469.37		11º foto	4.01804	2844.91		11º foto	3.72865	8093.7		11º foto	0.217751	2570.88		11º foto	0.928814	6682.17		11º foto	1.07121	3694.7		11º foto	1.63862	4.00704e+06		11º foto	0.607683	2.47136e+06		11º foto	0.51685	1.00348e+07		11º foto	2.47558	8.64826e+06		11º foto	0.271639	1.78575e+06		11º foto	2.82948	5.72806e+06		11º foto	1.22997
12º foto	2.9334	3165.19		12º foto	0.208246	2118.19		12º foto	0.384785	2022.79		12º foto	0.631037	3388.19		12º foto	0.277617	2487.82		12º foto	0.854863	1992.97		12º foto	1.8179	4.25868e+06		12º foto	0.595509	6.59795e+06		12º foto	0.31745	3.54507e+06		12º foto	0.550843	4.58623e+06		12º foto	0.359393	1.9436e+06		12º foto	0.291957	4.68536e+06		12º foto	0.441774
13º foto	4.40125	4360.14		13º foto	0.785975	3000.04		13º foto	1.22871	3746.97		13º foto	0.235668	1928.96		13º foto	0.496141	2411.64		13º foto	5.32441	1497.56		13º foto	4.77145	5.6313e+06		13º foto	0.488962	5.44839e+06		13º foto	1.82158	7.77471e+06		13º foto	0.961947	2.96913e+06		13º foto	0.370918	2.76726e+06		13º foto	1.13657	4.30719e+06		13º foto	2.7224
14º foto	6.40874	8329.72		14º foto	0.66798	5072.82		14º foto	4.7122	1920.27		14º foto	0	1251.52		14º foto	0.275946	2067.81		14º foto	1.07007	1666.53		14º foto	3.90813	5.80139e+06		14º foto	5.07957	2.96381e+06		14º foto	7.94426	1.30713e+07		14º foto	2.52716	8.63144e+06		14º foto	0.687732	2.6718e+06		14º foto	0.787891	3.77774e+06		14º foto	0.926693
15º foto	0.952648	1492.81		15º foto	1.57201	2809.43		15º foto	5.69281	4042.46		15º foto	2.98402	1311.42		15º foto	1.12277	1893.47		15º foto	5.26153	1958.73		15º foto	0.0434994	1.15975e+06		15º foto	0.307087	2.79275e+06		15º foto	8.19773	1.16568e+07		15º foto	0.0319934	4.06337e+06		15º foto	0.555533	2.90593e+06		15º foto	2.13715	3.41007e+06		15º foto	0.723593
16º foto	3.24092	4238.39		16º foto	1.63666	2656.41		16º foto	6.81547	3568.76		16º foto	0.17812	1749.42		16º foto	0.384645	3713.9		16º foto	3.22984	2008.9		16º foto	1.90776	3.60549e+06		16º foto	2.19582	3.98964e+06		16º foto	0.0272299	1.14011e+06		16º foto	1.13031	3.51564e+06		16º foto	0.0787687	6.848e+06		16º foto	0.617049	1.83639e+06		16º foto	1.28529
17º foto	5.05955	11667.8		17º foto	0.774202	1413.06		17º foto	2.11527	8001.43		17º foto	3.83158	1858.17		17º foto	1.60678	4365.57		17º foto	2.3575	5160.61		17º foto	5.80437	2.98884e+06		17º foto	0.654697	5.77622e+06		17º foto	0.810609	3.33436e+06		17º foto	0.292939	2.64944e+06		17º foto	0.0404836	2.10885e+06		17º foto	0.965161	7.7459e+06		17º foto	2.39561
18º foto	7.84458	6401.5		18º foto	0.631757	3497.5		18º foto	3.68847	3187.97		18º foto	3.50741	1324.55		18º foto	1.15105	3092.71		18º foto	2.53625	2485.94		18º foto	3.745	2.67292e+06		18º foto	0.449274	4.07693e+06		18º foto	3.06038	4.95037e+06		18º foto	0.333558	4.95611e+06		18º foto	0.41751	2.85812e+06		18º foto	0.648863	3.87846e+06		18º foto	0.746876
19º foto	2.61491	7659.06		19º foto	0.220389	2423.81		19º foto	1.36723	2126.18		19º foto	1.58967	1219.39		19º foto	0.840454	3657.84		19º foto	0.822282	3587.74		19º foto	0.58724	3.54203e+06		19º foto	0.490994	8.12098e+06		19º foto	1.10397	3.24625e+06		19º foto	0.526019	4.16452e+06		19º foto	0.309781	3.88963e+06		19º foto	2.06252	3.20889e+06		19º foto	0.596111
20º foto	2.55468	4612.86		20º foto	4.68665	8149.53		20º foto	0.812001	4518.62		20º foto	0.431223	1570.35		20º foto	0.85723	2694.02		20º foto	0.660343	1910.01		20º foto	0.252065	3.88733e+06		20º foto	1.22317	3.44544e+06		20º foto	0.10774	3.42175e+06		20º foto	0.718553	3.17286e+06		20º foto	0.609912	4.63834e+06		20º foto	1.05452	4.24304e+06		20º foto	0.434382
21º foto	0.73035	1163.12		21º foto	0.375497	2288.37		21º foto	1.27469	3572.65		21º foto	0.912148	2089.63		21º foto	0.858084	5387.38		21º foto	0.173005	1348.9		21º foto	1.72074	3.08852e+06		21º foto	1.16549	2.5638e+06		21º foto	0.0979938	1.42563e+06		21º foto	2.02936	1.00957e+07		21º foto	1.88075	4.81482e+06		21º foto	2.8058	3.67897e+06		21º foto	1.12431
22º foto	7.53584	3746.19		22º foto	0.995982	4864.95		22º foto	2.19019	4215.23		22º foto	0.935322	1833.07		22º foto	3.13465	6043.17		22º foto	0.898074	1865.53		22º foto	7.24365	6.24419e+06		22º foto	2.09789	9.04818e+06		22º foto	0.139805	1.38787e+06		22º foto	0.356559	7.87427e+06		22º foto	1.7684	3.24995e+06		22º foto	2.60014	5.1938e+06		22º foto	1.0783
23º foto	0.341025	4713.68		23º foto	4.78434	3072.12		23º foto	1.01386	2237.9		23º foto	0.751721	1787.3		23º foto	1.9791	1821.22		23º foto	5.68811	1629.94		23º foto	2.65319	7.58665e+06		23º foto	2.41252	7.24886e+06		23º foto	0.0110761	3.50361e+06		23º foto	0.147252	7.49763e+06		23º foto	2.91594	3.12946e+06		23º foto	1.414	3.24805e+06		23º foto	2.08957
24º foto	6.5876	3917.25		24º foto	3.31519	2267.64		24º foto	1.87632	5058.4		24º foto	0.252223	1962.79		24º foto	0.928433	1544.46		24º foto	3.55499	1427.49		24º foto	1.42206	2.74252e+06		24º foto	4.27786	8.98979e+06		24º foto	0.132559	3.29341e+06		24º foto	1.74058	4.21043e+06		24º foto	2.35501	3.89957e+06		24º foto	2.40473	4.44346e+06		24º foto	0.555575
25º foto				25º foto	4.87798	4117.64		25º foto	1.58726	3345.04		25º foto	0.363213	1541.28		25º foto	1.4547	3219.58		25º foto	5.56369	5668.35		25º foto	0.901335	2.17209e+06		25º foto	3.4002	5.56438e+06		25º foto	2.01378	1.81142e+06		25º foto	0.619363	6.27805e+06		25º foto	1.23591	7.18877e+06		25º foto	1.24593	5.47245e+06		25º foto	1.67841
Media	3.3597				2.42846	3913.88	0	0	2.51669	3810.11	0	0	1.41277	2247.16	0	0	1.37169	2744.39	0	0	2.47162	2820.76	0	0	2.48398	3.71958e+06	0	0	1.64907	5.47676e+06	0	0	1.66097	3.98132e+06	0	0	1.08615	4.28183e+06	0	0	0.938008	3.42815e+06	0	0	1.77609	4.92883e+06	0	0	1.40204
[truncated: 33 more columns]

## Sheet: intermitente
Caso - 0606 - EI - V Esq	Area percent (%)	Area Frame (µm²)		Caso - 0606 - EI - Septo	Area percent (%)	Area Frame (µm²)		Caso - 0606 - EI - V Dir	Area percent (%)	Area Frame (µm²)		Caso - 060209 - BEI - V Esq	Area percent (%)	Area Frame (µm²)		Caso - 060209 - BEI - Septo	Area percent (%)	Area Frame (µm²)		Caso - 060209 - BEI - V Dir	Area percent (%)	Area Frame (µm²)		Caso - 051208 - EI - V Esq	Area percent (%)	Area Frame (µm²)		Caso - 051208 - EI - Septo	Area percent (%)	Area Frame (µm²)		Caso - 051208 - EI - V Dir	Area percent (%)	Area Frame (µm²)		Caso - 1605 - AEI - V Esq	Area percent (%)	Area Frame (µm²)		Caso - 1605 - AEI - Septo	Area percent (%)	Area Frame (µm²)		Caso - 1605 - AEI - V Dir	Area percent (%)	Area Frame (µm²)		Caso - 1403 - EI - V Esq	Area percent (%)
1º foto	1.98558	1644.75		1º foto	4.87082	19420.4		1º foto	1.67018	3109.5		1º foto	0.444677	1264.99		1º foto	1.72213	2604.47		1º foto	5.45059	911.737		1º foto	0.174616	6095.19		1º foto	1.2419	722.319		1º foto	6.37567	3035.7		1º foto	3.28709	2030.13		1º foto	2.67165	4432.61		1º foto	1.47081	13736.2		1º foto	1.36711
2º foto	1.47366	3607.48		2º foto	0.510125	2104.03		2º foto	3.89491	2282.7		2º foto	0.451209	1073.27		2º foto	0.556048	3275.03		2º foto	1.74683	3318.25		2º foto	2.02215	3139.96		2º foto	1.9713	3862.15		2º foto	4.98208	4415		2º foto	5.34917	5638.19		2º foto	4.9555	4735.94		2º foto	4.15895	13765.3		2º foto	1.65045
3º foto	0.197797	4344.24		3º foto	0	8011.09		3º foto	0.913918	2250.9		3º foto	4.36369	765.404		3º foto	0.181717	5975.78		3º foto	3.2562	2721.33		3º foto	1.5636	2092.09		3º foto	4.85247	4166.8		3º foto	7.21572	5128.47		3º foto	5.8764	3158.87		3º foto	0.148101	5519.62		3º foto	0.18623	25673.3		3º foto	0.246453
4º foto	0.00666467	2024.02		4º foto	1.8897	6930.56		4º foto	5.59042	5012.43		4º foto	3.15948	1806.86		4º foto	4.51995	6255.05		4º foto	2.19383	2648.91		4º foto	1.44335	2059.84		4º foto	2.71313	3118.88		4º foto	5.1993	5359.92		4º foto	1.41934	3563.04		4º foto	1.55273	1290.1		4º foto	0.865519	10753.7		4º foto	0.830528
5º foto	1.99148	1475.29		5º foto	1.09458	7052.26		5º foto	4.56835	2913.83		5º foto	0.989053	1200.21		5º foto	0.601584	6143.95		5º foto	0.237849	5104.28		5º foto	0.815868	2807.45		5º foto	0.839538	7715.7		5º foto	4.20572	10118.4		5º foto	3.53652	3133.08		5º foto	1.78892	9197.95		5º foto	2.69216	14539.9		5º foto	3.28672
6º foto	0.190473	2407.9		6º foto	1.28074	7191.14		6º foto	0.475765	4434.44		6º foto	6.25023	1840.32		6º foto	3.48469	4493.91		6º foto	7.33453	2099.23		6º foto	0.259092	1811.83		6º foto	0.119182	826.241		6º foto	6.18506	6347.49		6º foto	1.60316	2121.24		6º foto	0.396464	10132.5		6º foto	2.85224	12893.3		6º foto	1.7044
7º foto	2.50046	1898.96		7º foto	0.157102	5693.31		7º foto	6.09579	5687.62		7º foto	3.45809	1634.84		7º foto	4.80502	1013.18		7º foto	2.72589	3331.92		7º foto	0.722114	2153.86		7º foto	2.74194	593.805		7º foto	4.67273	6690.26		7º foto	2.09687	3882.39		7º foto	3.13916	5333.63		7º foto	1.68884	9019.47		7º foto	1.13234
8º foto	1.1733	1487.71		8º foto	0.347749	15354.4		8º foto	0.738064	7968.68		8º foto	8.04145	1348.7		8º foto	0.172019	2031.04		8º foto	2.66249	2509.43		8º foto	0.878565	1285.12		8º foto	0.739951	1226.89		8º foto	5.97862	4214.5		8º foto	1.47541	2974.16		8º foto	3.47083	2450.45		8º foto	4.18204	10286.7		8º foto	0.428405
9º foto	1.11836	958.91		9º foto	2.85606	4705.16		9º foto	5.80272	7575.65		9º foto	4.66724	1929.81		9º foto	0.259024	2348.71		9º foto	1.84761	2842.29		9º foto	0.810036	3483.78		9º foto	2.94083	4781.9		9º foto	2.57208	2245.19		9º foto	4.14612	4914.09		9º foto	2.02453	6222.58		9º foto	4.70144	6754.33		9º foto	0.391569
10º foto	1.30337	2073.03		10º foto	0	8864.06		10º foto	0.358729	2636		10º foto	2.432	1447.67		10º foto	2.03104	4155.02		10º foto	11.5143	4071.81		10º foto	1.45348	1500.7		10º foto	0.299078	2034.17		10º foto	3.74623	7292.7		10º foto	0.819265	8614.64		10º foto	1.05299	4700.19		10º foto	8.81539	18170		10º foto	2.18981
11º foto	2.98142	1375.45		11º foto	6.42797	14392		11º foto	0.527216	7322.75		11º foto	3.2341	6101.34		11º foto	0.146046	1847.28		11º foto	9.58646	4302.17		11º foto	6.04199	1258.08		11º foto	0.493265	1837.73		11º foto	6.8159	4722.76		11º foto	3.61881	1807.88		11º foto	0.816653	5391.46		11º foto	1.61972	14525		11º foto	3.13047
12º foto	9.78409	1595.03		12º foto	1.45138	8762.14		12º foto	0.299628	2615.7		12º foto	0.88321	444.45		12º foto	0.208485	5687.32		12º foto	7.16107	9188.02		12º foto	1.56886	1727.39		12º foto	3.84141	2176.48		12º foto	1.50098	2237.79		12º foto	0.746994	7923.98		12º foto	3.89898	3317.54		12º foto	1.19578	43583		12º foto	0.385309
13º foto	3.14219	2466.76		13º foto	7.48247	13625.8		13º foto	0.823984	887.308		13º foto	11.323	2138.32		13º foto	0.0717934	2780.81		13º foto	3.86663	1548.28		13º foto	2.32927	4938.81		13º foto	2.795	3465.75		13º foto	2.96698	2510.59		13º foto	1.56738	3900.4		13º foto	0.62047	3102.39		13º foto	1.88349	20209.8		13º foto	0.99765
14º foto	3.07917	3053.02		14º foto	3.59016	6013.96		14º foto	5.20229	3226.19		14º foto	4.44454	2594.98		14º foto	0.561771	2569.32		14º foto	5.28343	4052.89		14º foto	0.891986	3027.61		14º foto	2.51623	2061.83		14º foto	8.36797	3346.09		14º foto	2.27711	1690.85		14º foto	0.612874	2018.33		14º foto	4.07115	15960.9		14º foto	0.354296
15º foto	3.99364	2255.99		15º foto	3.05129	15456.1		15º foto	2.14543	3219.83		15º foto	7.33373	6783.4		15º foto	2.3129	833.431		15º foto	2.49147	10759.2		15º foto	2.38212	2691.52		15º foto	1.14561	3963.41		15º foto	0.321641	3007.05		15º foto	2.05319	6164.62		15º foto	3.24171	2107.24		15º foto	0.425554	9617.39		15º foto	0.0479841
16º foto	1.17792	3706.98		16º foto	0.73171	17202.3		16º foto	1.23943	2342.14		16º foto	4.5931	1020.57		16º foto	0.523703	2377.45		16º foto	2.37747	4800.66		16º foto	1.89091	3185.96		16º foto	3.26307	2212.91		16º foto	5.09701	6430.29		16º foto	1.18882	2152.51		16º foto	0.061611	2014.3		16º foto	2.61308	12017.5		16º foto	0.279885
17º foto	1.21735	3113.75		17º foto	1.29677	9530.92		17º foto	4.7879	2440.99		17º foto	1.31326	1081.61		17º foto	0.644506	4966.66		17º foto	8.05626	4274.92		17º foto	2.54832	3207.84		17º foto	3.10654	1941.43		17º foto	3.2961	9585.56		17º foto	1.39129	4301.94		17º foto	0.286772	2930.53		17º foto	3.92007	14136.7		17º foto	0.342445
18º foto	1.52984	1788.2		18º foto	0.201225	6061.28		18º foto	5.67619	2444.46		18º foto	17.1213	5133.71		18º foto	1.16875	1933.24		18º foto	2.78985	2927.22		18º foto	2.79728	2674.95		18º foto	4.70244	1174.12		18º foto	3.79223	5063.92		18º foto	1.10926	8133.08		18º foto	1.42818	1179.7		18º foto	7.11474	21864.6		18º foto	0.0935478
19º foto	2.59452	3800.09		19º foto	1.3969	18692.8		19º foto	0.316786	3530.06		19º foto	3.99369	2187.73		19º foto	2.49508	1645.17		19º foto	1.55389	3375.19		19º foto	4.11712	1987.48		19º foto	2.17038	3571.89		19º foto	5.07389	5865.39		19º foto	0.927614	2516.17		19º foto	4.57239	1498.11		19º foto	1.39205	9528.92		19º foto	0.207795
20º foto	4.31606	1571.14		20º foto	2.53558	10764.3		20º foto	0.189305	2180.49		20º foto	1.05647	6340.79		20º foto	0.957726	2949.37		20º foto	3.48807	8656.57		20º foto	1.04581	6048.14		20º foto	0.309206	3080		20º foto	3.10918	10374		20º foto	3.03561	3820.27		20º foto	0.184617	1125.23		20º foto	0.885757	16401.5		20º foto	1.52764
21º foto	3.5894	2128.61		21º foto	3.39512	27965.3		21º foto	0.173954	3070.82		21º foto	4.39408	3082.81		21º foto	0.264853	5368.21		21º foto	2.21749	5212.69		21º foto	0.0803036	1411.04		21º foto	4.36712	1771.77		21º foto	3.88033	4529.01		21º foto	1.79753	1687.74		21º foto	1.80373	1374.57		21º foto	1.30749	6803.55		21º foto	0.211087
22º foto	1.49644	1304.37		22º foto	0.0446713	28031.6		22º foto	0.781274	3460.09		22º foto	4.20723	3218.75		22º foto	1.07493	2032.97		22º foto	0.464485	3061		22º foto	0.453213	800.652		22º foto	0.148919	4456.64		22º foto	3.23304	3701.31		22º foto	1.70443	5250.37		22º foto	0.0872108	2938.85		22º foto	0.570019	10679.6		22º foto	2.6056
23º foto	1.68314	1747.15		23º foto	0.712155	16883.1		23º foto	3.46769	4030.08		23º foto	8.16047	3570.86		23º foto	0.225427	2824.42		23º foto	3.64722	2869.34		23º foto	0.141892	5285.81		23º foto	3.87337	6234.56		23º foto	3.86259	4343.06		23º foto	2.38356	3296.01		23º foto	2.74808	11473.5		23º foto	4.2639	11623.7		23º foto	0.416619
24º foto	0.429169	1128.39		24º foto	0	10057.5		24º foto	0.677329	1929.83		24º foto	1.87591	3087.76		24º foto	2.86347	1432.11		24º foto	1.48954	13122.3		24º foto	0.39584	2579.71		24º foto	0.0890195	1212.27		24º foto	2.92209	4904.88		24º foto	2.31023	3449.68		24º foto	1.04992	2046.7		24º foto	3.39272	11654.2		24º foto	0.122516
25º foto	3.28416	1972.38		25º foto	0.221607	8708.26		25º foto	3.86417	1152		25º foto	3.96138	2448.02		25º foto	0.546608	5532.91		25º foto	11.2739	13056.5		25º foto	4.11277	2432.04		25º foto	1.01976	7340.23		25º foto	7.97884	8279.96		25º foto	3.17074	2677.26		25º foto	3.00139	1798.65		25º foto	1.17832	19919.9		25º foto	1.45798
Media	2.24959	2197.18	0	0	1.82184	11899	0	0	2.41126	3508.98	0	0	4.4861	2541.89	0	0	1.29597	3323.07	0	0	4.18869	4830.64	0	0	1.63762	2787.47	0	0	2.09203	3022	0	0	4.53408	5349.97	0	0	2.35568	3952.1	0	0	1.82462	3933.31	0	0	2.6979	14964.7	0	0	1.01634
[truncated: 33 more columns]

## Sheet: CARDIAC MASSES - ANIMAL WEIGHTS
		C o n t r o l ( S h a m )
Animal (control)	BODY WEIGHT	RV WEIGHT (G/KG)	LV WEIGHT (G/KG)	SEPTUM WEIGHT (G/KG)
290508 A	7	0.913571	1.64486	1.039
290408	12.5	0.85296	1.52488	0.87848
290208	14.5	0.733793	1.34828	0.775862
280208	15	0.664	1.41133	0.820667
240408 B	11.5	0.8072	1.33636	0.854545
240408 A	12.5	0.812727	1.2376	0.8808
150408	11	0.559091	1.14091	0.740909
MEAN	12	0.763335	1.37775	0.855752
SD	2.64575	0.120708	0.169528	0.0962008
SEM	1	0.0456235	0.0640756	0.0363605
Animal (continuous)		C o n t i n u o u s G r o u p			WEIGHT CHANGES
		RV WEIGHT (G/KG)	LV WEIGHT (G/KG)	SPTUM WEIGHT (G/KG)	RV %	LV (%)	SEPTUM (%)
3008	8	1.81	1.87	1.47	138.158	35.5072	70.9302
0407	9.5	1.1	1.75	1.21	44.7368	26.8116	40.6977
0410	12	1.69	1.75	1.36	122.368	26.8116	58.1395
2009	8.1	1.7	2.05	1.13	123.684	48.5507	31.3953
210508	8	1.18375	1.22962	1.0665	55.7566	-10.8967	24.0116
2706B	9.4	1.41	1.88	1.39	85.5263	36.2319	61.6279
060209A	10.7	1.29	1.24935	1.09514	69.7368	-9.4677	27.3419
MEAN	9.38571	1.45482	1.68271	1.24595	91.4239	21.9355	44.8777
SD	1.53126	0.279919	0.319126	0.16002	36.8314	23.1251	18.607
SEM	0.578762	0.105799	0.120618	0.060482	13.921	8.74046	7.03279
		I n t e r m i t t e n t G r o u p			WEIGHT CHANGES
Animal (Intermittent)		RV WEIGHT (G/KG)	LV WEIGHT (G/KG)	SEPTUM WEIGHT (G/KG)	RV (%)	LV (%)	SEPTUM (%)
0606	8.5	2.86	2.21	1.67	276.316	60.1449	94.186
060209B	11.5	1.23165	1.27661	0.952087	62.0595	-7.49212	10.7078
051208	11.8	1.11356	1.67119	0.958475	46.521	21.1005	11.4505
1605A	9.5	1.51	1.66	1.52	98.6842	20.2899	76.7442
140308	12.5	1.1912	1.5808	1.1712	56.7368	14.5507	36.186
1306A	7.6	1.64	1.75	1.35	115.789	26.8116	56.9767
2305A	7.5	1.92	1.79	1.77	152.632	29.7101	105.814
MEAN	9.84286	1.63806	1.70551	1.34168	115.534	23.5879	56.0093
SD	2.08475	0.609506	0.278803	0.329346	80.1981	20.2031	38.296
SEM	0.787962	0.230371	0.105378	0.124481	30.312	7.63606	14.4745

## Sheet: RV to PT GRADIENT
C o n t r o l ( S h a m )
Animal	BASELINE	0-HOUR	24-HOUR	48-HOUR	72-HOUR	96-HOUR								REMARKS: NOT OBTAINED
290508 A	3	3	5	4	4	3
290408	5	5	8	5	7	5
290208	5	5	5	4		2
280208	9	9	5	6	7	5
240408 B	4	4	5	6	6	3
240408 A	5	5	4	7	5
150408	7	7	6	6	4	5
MEAN	5.42857	5.42857	5.42857	5.42857	5.5	3.83333
SD	1.98806	1.98806	1.27242	1.13389	1.3784	1.32916
SEM	0.751416	0.751416	0.480929	0.428571	0.562731	0.542627
RV to PT Gradient - ContInuous Group
ANIMAL	0-HOUR		24-HOUR		48-HOUR		72-HOUR		96-HOUR
	BASELINE	LEFT		LEFT		LEFT		LEFT		LEFT
3008	3							55		48
0407	4	59		49		59		52		31
0410	2	45		62		75		51		52
2009	2	33		49		57		59		42
210508	5	42		53		48		69		66
2706B	4	66		71		76		72		51
060209A	6	66		55		73		82
MEAN	3.71429	51.8333		56.5		64.6667		62.8571		48.3333
SD	1.49603	13.7901		8.57321		11.6046		11.7108		11.6046
SEM	0.565445	5.62978		3.5		4.73756		4.42627		4.73756
ANIMAL			RV to PT GRADIENT - INTERMITTENT GROUP
	0-HOUR				24-HOUR				48-HOUR				72-HOUR				96-HOUR
	BASELINE	LEFT				LEFT				LEFT				LEFT				LEFT
0606	2	25				74				75				85
060209B	8	69				63				66				76				71
051208	10	53				55				55				67				83
1605A	2	51				53				85				83
140308	8	52				64				66				60
1306A	20	46				48				64				83
2305A	7	40				43				61				78
MEAN	8.14286	48				57.1429				67.4286				76				77
SD	6.06709	13.466				10.574				9.81253				9.30949				8.48528
SEM	2.29314	5.08967				3.9966				3.70879				3.51866				6

## Sheet: WATER CONTENT
	C o n t r o l ( S h a m )
Animal (control)	RV WATER	LV WATER	SEPTUM WATER				REMARKS: NOT OBTAINED
290508 A
290408	80.07	79.66	74.9
290208	75.4	75	74.7
280208	77.4	77	77.19
240408 B	81.5	79.8	79.42
240408 A	77.6	78.3	76.97
150408	81.08	79.41	79.46
MEAN	78.8417	78.195	77.1067
SD	2.41043	1.88921	2.07734
SEM	0.984054	0.771266	0.848071
Animal (continuous)	C o n t i n u o u s G r o u p
	RV WATER	LV WATER	SEPTUM WATER
3008	82.89	79.99	80.9
0407	80.75	78	78.38
0410	81.08	78.27	79.64
2009	81.23	79.9	80.49
210508	81.8681	79.2607	80.5049
2706B	80.5	78.95	78.96
060209A	82.8993	79.1169	79.8086
MEAN	81.6025	79.0697	79.8119
SD	0.980131	0.749795	0.906428
SEM	0.370455	0.283396	0.342598
	I n t e r m i t t e n t G r o u p
Animal (Intermittent)	RV WATER	LV WATER	SEPTUM WATER
0606	82.17	79.62	79.55
060209B	81.9444	78.9269	79.6522
051208	84.0441	78.0328	80.9412
1605A	81.9	79.67	79.46
140308	81.7804	79.486	79.3478
1306A	82.76	80.19	80.1
2305A	82.74	79.55	79.33
MEAN	82.477	79.3537	79.7687
SD	0.795949	0.689609	0.578901
SEM	0.30084	0.260648	0.218804

## Sheet: CARDIAC MASSES THICKNESSESS
	C o n t r o l ( S H A M )
Animal (control)	RV THICKNESS (mm)		LV THICKNESS (mm)		SEPTUM THICKNESS (mm)
	BASELINE	FINAL	BASELINE	FINAL	BASELINE	FINAL
290508 A	3.2	3.3	4.8	4.6	4.8	4.8
290408	3.3	3.4	5.3	5.6	5.2	5.4
290208	3.1	3.3	5	5.2	5.4	5.4
280208	3.1	3.3	5.4	5.1	5.3	5.2
240408 B	3.2	3.3	4.7	4.9	4.4	4.8
240408 A	3.5	3.4	4.7	4.9	4.9	4.8
150408	3.3	3.5	4.6	4.7	4.6	4.7
MEAN	3.24286	3.35714	4.92857	5	4.94286	5.01429
SD	0.139728	0.0786796	0.314718	0.33665	0.373529	0.307834
SEM	0.0528121	0.0297381	0.118952	0.127242	0.141181	0.11635
Animal (continuous)	C o n t i n u o u s G r o u p
	RV THICKNESS (mm)		LV THICKNESS (mm)		SEPTUM THICKNESS (mm)
	BASAL	FINAL	BASAL	FINAL	BASAL	FINAL
3008	3	6	5	5	6	5
0407	4	4	5	5	6	6
0410	3	6	6	6	5	5
2009	3	6	4	4	4	4
210508	3	5	4.5	4.6	4.6	4.6
2706B	3	4	5	5	5	5
060209A	3.1	4	4.5	5	4.4	5
MEAN	3.15714	5	4.85714	4.94286	5	4.94286
SD	0.373529	1	0.626783	0.596817	0.765942	0.596817
SEM	0.141181	0.377964	0.236902	0.225576	0.289499	0.225576
	I n t e r m i t e n t G r o u p
Animal (Intermittent)	RV THICKNESS (mm)		LV THICKNESS (mm)		SEPTUM THICKNESS (mm)
	BASAL	FINAL	BASAL	FINAL	BASAL	FINAL
0606	3	8	5	5	4	4
060209B	3	4.8	4.8	5	4.6	4.9
051208	3.4	5.3	5.2	5.3	5.4	5.4
1605A	2	6	5	5	5	5
140308	3.3	7	5.1	5.3	4.9	5.3
1306A	3	6	5	5	5	5
2305A	2	8	5	5	5	5
MEAN	2.81429	6.44286	5.01429	5.08571	4.84286	4.94286
SD	0.578586	1.26208	0.121499	0.146385	0.439155	0.454082
SEM	0.218685	0.477023	0.0459221	0.0553283	0.165985	0.171627

## Sheet: VEGF
C o n t r o l (S H A M)
ANIMAL	LV	SEPTUM	RV
290508 A	1.77003	1.57209	2.29121
290408	1.31207	2.46646	1.50398
290208	1.94191	1.64947	1.13585
280208	0.961277	1.35137	1.48959
240408 B	1.26471	0.755038	1.64297
240408 A	1.97703	0.783941	1.09477
150408	0.78736	0.897816	0.836153
MÉDIA	1.43063	1.35374	1.42779
SD	0.474487	0.614309	0.473917
SEM	0.179339	0.232187	0.179124
C o n t i n u o u s G r o u p
ANIMAL	LV	SEPTUM	RV
3008	3.3597	2.42846	2.51669
0407	1.41277	1.37169	2.47162
0410	2.48398	1.64907	1.66097
2009	1.08615	0.938008	1.77609
210508	1.40204	0.613267	1.4387
2706B	1.54908	2.25004	1.16526
060209A	0.811619	1.22701	1.5449
MÉDIA	1.72933	1.49679	1.79632
SD	0.88725	0.663308	0.513653
SEM	0.335349	0.250707	0.194143
I n t e r m i t t e n t G r o u p
ANIMAL	LV	SEPTUM	RV
0606	2.24959	1.82184	2.41126
060209B	4.4861	1.29597	4.18869
051208	1.63762	2.09203	4.53408
1605A	2.35568	1.82462	2.6979
140308	1.01634	1.49061	2.24831
1306A	1.37489	1.92034	1.49942
2305AEI	1.35881	1.10918	2.61902
MÉDIA	2.06843	1.65065	2.88553
SD	1.17172	0.358636	1.08585
SEM	0.442867	0.135552	0.410414
